# Supplementary material for: The Role of Open Space in Urban Neighbourhoods for Health-Related Lifestyle
Source: Int J Environ Res Public Health. 2014 Jun 23;11(6):6547–70. doi: 10.3390/ijerph110606547 (PMC4078595; doi:10.3390/ijerph110606547)
Supplement: Supplementary File 1 — Supplementary Table (XLS, 59 KB) [file ijerph-11-06547-s001.xls]

## Sheet: Sheet1
	Report
	Mean
	neighbours		health self-evaluation
		Lower	razlike			Mean	Upper
	1 Viška sončava	3.62536	0.230193			3.85556	4.08575
	2 Mesarska	3.94406	0.152424			4.09648	4.24891
	3 Celovški dvori	3.28079	0.205183			3.48597	3.69116
	4 Nova grbina	3.79837	0.14717			3.94554	4.09271
	5 Bonifacija	3.54373	0.132927			3.67666	3.80959
	Total	3.69703	0.0806743			3.7777	3.85837
	Report
	Mean
	neighbours	Time in hours per week that children spend playing outdoors
		Mean	razlika			Lower	Upper
	1 Viška sončava (N=45)	6.41118	2.43013			3.98105	8.84131
	2 Mesarska (N=40)	5.66519	1.70356			3.96162	7.36875
	3 Celovški dvori (N=82)	4.5608	1.33042			3.23038	5.89122
	4 Nova grbina (N=25)	3.45768	1.34105			2.11663	4.79873
	5 Bonifacija (N=39)	8.2716	2.67556			5.59604	10.9472
	The average for the entire sample (N=232)	5.61666	0.866823			4.74984	6.48349
	One-Sample Test
	neighbours
	Time in hours per week spent outdoor in residential area	Mean	Lower	Upper	razlika
	1 Viška sončava (N=87)	4.03249	2.70935	5.35563	1.32314
	2 Mesarska (N=109)	4.12734	2.67325	5.58143	1.45409
	3 Celovški dvori (N=130)	3.46505	2.66831	4.26178	0.796731
	4 Nova grbina (N=70)	3.72839	2.82395	4.63282	0.904434
	5 Bonifacija (N=155)	6.92695	5.58172	8.27218	1.34523
	The average for the entire sample (N=550)	4.69269	4.12286	5.26251	0.569825
	Time in hours in spend in patios and balconies	Mean	Lower	Upper	razlika
	1 Viška sončava (N=87)	4.94601	3.72128	6.17075	1.22474
	2 Mesarska (N=109)	3.54946	2.58024	4.51868	0.969221
	3 Celovški dvori (N=130)	4.15384	3.27656	5.03112	0.877282
	4 Nova grbina (N=70)	3.98278	2.81748	5.14808	1.1653
	5 Bonifacija (N=155)	2.82816	1.93067	3.72566	0.897496
	The average for the entire sample (N=550)	3.76446	3.31586	4.21305	0.448596
